# Supplementary material for: Identification, Structure–Activity Relationship, and Biological Characterization of 2,3,4,5-Tetrahydro-1H-pyrido[4,3-b]indoles as a Novel Class of CFTR Potentiators
Source: J Med Chem. 2020 Sep 18;63(19):11169–94. doi: 10.1021/acs.jmedchem.0c01050 (PMC8011931; doi:10.1021/acs.jmedchem.0c01050)
Supplement: Supplementary file 2 — jm0c01050_si_002.csv [file jm0c01050_si_002.csv]

Compound	Smile	Emax	EC50 (uM)
1	O=C(C1=CC2=C(C=C(N(C)C)C=C2)N1)N(C3)CCC4=C3C5=CC=CC=C5N4	1.04 ± 0.07	0.120 ± 0.014
2	O=C(C1=CN(C2=CC=CC=C2)N=C1)N(C3)CCC4=C3C5=CC=CC=C5N4	0.79 ± 0.13	4.1 ± 1.3
3	O=C(C1=NNC(C(F)(F)F)=C1)N(C2)CCC3=C2C4=CC(OC)=CC=C4N3	1 ± 0.04	0.35 ± 0.13
4	O=C(C1=NNC=C1)N(C2)CCC3=C2C4=CC(OC)=CC=C4N3	0.17 ± 0.03	10.6 ± 1.3
5	O=C(C1=NNC(C)=C1)N(C2)CCC3=C2C4=CC(OC)=CC=C4N3	0.59 ± 0.11	60 ± 4
6	O=C(C1=NNC(C(C)C)=C1)N(C2)CCC3=C2C4=CC(OC)=CC=C4N3	0.95 ± 0.08	5.7 ± 0.7
7	O=C(C1=NNC(C2=CC=CC=C2)=C1)N(C3)CCC4=C3C5=CC(OC)=CC=C5N4	0.84 ± 0.23	0.82 ± 0.17
8	O=C(C1=CNC(C(F)(F)F)=N1)N(C2)CCC3=C2C4=CC(OC)=CC=C4N3	0.59 ± 0.14	2.80 ± 0.8
9	O=C(C1=CC=C(Br)O1)N(C2)CCC3=C2C4=CC(OC)=CC=C4N3	0.94 ± 0.11	3.7 ± 1.1
10	O=C(C1=CC2=C(C=C(N(C)C)C=C2)N1)N(C3)CCC4=C3C5=CC(OC)=CC=C5N4	0.91 ± 0.12	0.15 ± 0.02
11	O=C(C1=NN(C)C(C(F)(F)F)=C1)N(C2)CCC3=C2C4=CC(OC)=CC=C4N3	1.20 ± 0.08	7.1 ± 1.6
12	O=C(C1=NN([H])C(C(F)(F)F)=C1)N(C2)CCC3=C2C4=CC(OC)=CC=C4N3C	0.85 ± 0.06	2.1 ± 0.7
13	O=C(C1=NNC(C(F)(F)F)=C1)N(C2)CCC3=C2C4=CC=CC=C4N3	1.05 ± 0.17	0.23 ± 0.05
14	O=C(C1=NNC(C(F)(F)F)=C1)N(C2)CCC3=C2C4=CC(C)=CC=C4N3	0.95 ± 0.11	0.27 ± 0.09
15	O=C(C1=NNC(C(F)(F)F)=C1)N(C2)CCC3=C2C4=C(C)C=CC=C4N3	0.83 ± 0.09	0.48 ± 0.12
16	O=C(C1=NNC(C(F)(F)F)=C1)N(C2)CCC3=C2C4=CC=C(C)C=C4N3	0.22 ± 0.04	0.20 ± 0.06
17	O=C(C1=NNC(C(F)(F)F)=C1)N(C2)CCC3=C2C4=CC=CC(C)=C4N3	1.0 ± 0.08	1.14 ± 0.13
18	O=C(C1=NNC(C(F)(F)F)=C1)N(C2)CCC3=C2C4=CC(C(C)C)=CC=C4N3	0.69 ± 0.09	1.4 ± 0.9
19	O=C(C1=NNC(C(F)(F)F)=C1)N(C2)CCC3=C2C4=CC(F)=CC=C4N3	0.97 ± 0.11	0.48 ± 0.05
20	O=C(C1=NNC(C(F)(F)F)=C1)N(C2)CCC3=C2C4=CC=CC(F)=C4N3	0.96 ± 0.06	0.096 ± 0.021
21	O=C(C1=NNC(C(F)(F)F)=C1)N(C2)CCC3=C2C4=CC(C(F)(F)F)=CC=C4N3	0.95 ± 0.04	0.44 ± 0.06
22	O=C(C1=NNC(C(F)(F)F)=C1)N(C2)CCC3=C2C4=CC(OC(F)(F)F)=CC=C4N3	0.89 ± 0.03	0.16 ± 0.03
23	O=C(C1=NNC(C(F)(F)F)=C1)N(C2)CCC3=C2C4=CC(C#N)=CC=C4N3	0.75 ± 0.11	1.9 ± 0.03
24	O=C(C1=NNC(C(F)(F)F)=C1)N(C2)CCC3=C2C4=CC(S(=O)(C)=O)=CC=C4N3	0.28 ± 0.04	10.5 ± 2.2
25	O=C(C1=NNC(C(F)(F)F)=C1)N(C2)CCC3=C2C4=CC(OC)=CC(F)=C4N3	1.15 ± 0.13	0.13 ± 0.06
26	O=C(C1=NNC(C(F)(F)F)=C1)N(C2)CCC3=C2C4=CC(C)=CC(F)=C4N3	0.70 ± 0.02	0.23 ± 0.08
27	O=C(C1=NNC(C(F)(F)F)=C1)N(C2)CCC3=C2C4=CC(F)=CC(F)=C4N3	0.66 ± 0.12	0.15 ± 0.07
28	O=C(C1=NNC(C(F)(F)F)=C1)N(C2)CCC3=C2C4=CC(C(F)(F)F)=CC(F)=C4N3	0.94 ± 0.13	0.57 ± 0.14
29	O=C(C1=NNC(C(F)(F)F)=C1)N(C2)CCC3=C2C4=C(F)C=CC(F)=C4N3	1.19 ± 0.15	0.15 ± 0.08
30	O=C(C1=NNC(C(F)(F)F)=C1)N(C2)CCC3=C2C4=C(C)C=CC(F)=C4N3	1.00 ± 0.09	0.06 ± 0.03
31	O=C(C1=NNC(C(F)(F)F)=C1)N(C2)CCC3=C2C4=C(F)C=CC(C)=C4N3	0.65 ± 0.08	0.94 ± 0.25
32	O=C(C1=NNC(C(F)(F)F)=C1)N(C2C)CCC3=C2C4=C(C)C=CC(F)=C4N3	1.0 ± 0.3	0.03 ± 0.02
33	O=C(C1=NNC(C(F)(F)F)=C1)N(C2)C(C)CC3=C2C4=C(C)C=CC(F)=C4N3	0.95 ± 0.27	0.022 ± 0.011
34	O=C(C1=NNC(C(F)(F)F)=C1)N(C2)C(C)(C)CC3=C2C4=C(C)C=CC(F)=C4N3	0.79 ± 0.13	1.91 ± 0.26
35	O=C(C1=NNC(C(F)(F)F)=C1)N(C2CC3)C3CC4=C2C5=C(C)C=CC(F)=C5N4	0.82 ± 0.07	1.3 ± 0.3
36	O=C(C1=NNC(C(F)(F)F)=C1)N([C@H]2CC3)[C@H]3CC4=C2C5=C(C)C=CC(F)=C5N4	n.a.	n.a
37	O=C(C1=NNC(C(F)(F)F)=C1)N([C@@H]2CC3)[C@@H]3CC4=C2C5=C(C)C=CC(F)=C5N4	0.95 ± 0.01	0.54 ± 0.04
38	CC1=C2C(NC3=C2CCN(C(C4=NNC(C(F)(F)F)=C4)=O)CC3)=C(F)C=C1	0.93 ± 0.16	2.3 ± 0.3
39	O=C(C1=NNC(C(F)(F)F)=C1)N(C2)[C@H](C)CC3=C2C4=C(C)C=CC(F)=C4N3	1.30 ± 0.12	0.017 ± 0.007
40	O=C(C1=NNC(C(F)(F)F)=C1)N(C2)[C@@H](C)CC3=C2C4=C(C)C=CC(F)=C4N3	1.31 ± 0.18	1.1 ± 0.2
41	O=C(C1=NNC(C(F)(F)F)=C1)N([C@@H]2C)CCC3=C2C4=C(C)C=CC(F)=C4N3	1.0 ± 0.22	0.08 ± 0.02
42	O=C(C1=NNC(C(F)(F)F)=C1)N([C@H]2C)CCC3=C2C4=C(C)C=CC(F)=C4N3	0.9 ± 0.3	0.05 ± 0.01
